# Supplementary material for: Secondary Metabolites from the Cultures of Medicinal Mushroom Vanderbylia robiniophila and Their Tyrosinase Inhibitory Activities
Source: J Fungi (Basel). 2023 Jun 26;9(7):702. doi: 10.3390/jof9070702 (PMC10381909; doi:10.3390/jof9070702)
Supplement: Supplementary file 1 [file jof-09-00702-s001.zip]

Archive with 1 entries (1 files):
- jof-2373268-supplementary.pdf
